# Supplementary material for: Lateral septum adenosine A2A receptors control stress-induced depressive-like behaviors via signaling to the hypothalamus and habenula
Source: Nat Commun. 2023 Apr 5;14:1880. doi: 10.1038/s41467-023-37601-x (PMC10076302; doi:10.1038/s41467-023-37601-x)
Supplement: Supplementary file 4 — Source Data [file 41467_2023_37601_MOESM4_ESM.xlsx]

## Sheet: Fig 1
Fig 1d	DMH	CTB positive cells	1417	1762	1577
		A2AR positive cells	110	111	129
		co-location	32	28	37
	LHb	CTB positive cells	1310	1277	1257
		A2AR positive cells	81	87	83
		co-location	17	12	12

## Sheet: Fig 2
Fig 2d	aCSF	3.875	0.0571429	0	0	0.56	0.0782123	1.39583	0.0325203	0.0750853	2.27155	1.46	0.22549	0.9375	0.14245	0	1.16279
	CGS21680	8.66667	2.3	12.3333	13.6667	8.70588	4.95238	9.09091	1.81818	1.2987	13.8462	4.34211	8.35655	3.76	1.80328	0.865385	3.213
Fig 2e	aCSF	0.06	0.97	0.08
	CGS21680	2.3	3.23	1.3
	washout	0.51	1.52	0.26
Fig 2f	sIPSC Freq	DL-AP5+DNQX	1.83	0.798005	0.61	2.59	1.314	1.54
		DL-AP5+DNQX+CGS21680	2.53	1.56	1.08	2.7	2.62	2.66
	Amplitude	DL-AP5+DNQX	25.34	22.98	22.06	34.71	14.59	23.97
		DL-AP5+DNQX+CGS21680	21.52	36.5	23.96	27.39	20.03	21.91

## Sheet: Fig 3
Fig 3b	LS	Vehicle	381.667	374.333	441
		CGS21680	82.6667	126.25	139.75
Fig 3c	LHb	Vehicle	47.1	38.6	40.7
		CGS21680	74.3	58.7	65.7
	DMH	Vehicle	184.889	169.444	118.222
		CGS21680	282.333	247.222	204.444

## Sheet: Fig 4
Fig 4b	EYFP	86	67	84	88	65	112	99	113	43
	ChR2	143	103	124	182	123	97	188	190	107
Fig 4c	EYFP	4307.11	5774.69	5445.99	4828.91	7725.38	5461.97	7150.38	5849.68	5057.87
	ChR2	4569.48	5075.24	4911.28	5458.77	3785.24	6244.95	5285.3	6053.16	6580.17
Fig 4d	EYFP	37.48	38.12	49.4	91.28	48.6	74.36	35.44	37.92	13.04
	ChR2	48.2	65.12	61.28	47.8	51.48	51.68	46.04	24.88	29.36
Fig 4e	EYFP	284.32	362.68	265.84	236.72	369.68	263.84	367.04	298.92	227.96
	ChR2	270.16	290.16	299.8	326.12	268.96	349.16	205.44	298.44	283.76
Fig 4g	EYFP	129	106	121	100	66	83	99
	eNpHR3.0	1	12	93	60	56	78	90
Fig 4h	EYFP	5719.05	4412.28	3631.9	5177.95	4913.88	5638.92	4794.63
	eNpHR3.0	4866.06	5071.05	3268.7	6228.12	4327.55	4551.74	4051.43
Fig 4i	EYFP	99.84	66.48	19.08	56.12	57.8	30.32	38.28
	eNpHR3.0	48.96	56.8	22.6	41.08	43.92	48.12	88.28
Fig 4j	EYFP	310.64	183.84	218.4	243.56	239.04	278.72	308.2
	eNpHR3.0	172.6	187.44	142.64	290.36	214.56	326.56	266.24

## Sheet: Fig 5
Fig 5b	EYFP	116	102	109	128	121	115	135	139	91
	ChR2	167	145	160	171	176	170	126
Fig 5c	EYFP	5022.73	2022.77	5374.11	6125.92	5690.21	7148.31	6467.03	4191.56	5622.13
	ChR2	1705.54	3597.54	6987.06	6045.47	6198.84	5516.27	5414.47
Fig 5d	EYFP	71.52	9.96	122.76	90.2	78.72	59.44	81.6	57.72	112.2
	ChR2	106.8	59.56	51.72	61.96	74.32	50.72	81
Fig 5f	EYFP	81	125	108	119	11	137	31	131	92	44	93	118	113
	ChR2	57	103	147	164	143	127	142	129	175	79	151	106	104
Fig 5g	EYFP	4267.09	3844.9	3646.99	3715.97	5795.86	3140.45	3647.34	3331.35	4767.11	4263.37	10085.9	4412.82	8790.26
	ChR2	6505.08	4387.31	4204.72	6126.41	4437.08	5176.93	4037.49	3907.64	3432.74	3286.83	5627.94	4351.31	4354.54
Fig 5h	EYFP	21.84	49	26.28	24.56	22.64	46.8	46.12	49	25.36	47.92	32.44	53.64	66.4
	ChR2	53.24	52.64	66.36	42.2	43.24	43.24	53.92	53.76	39.08	36.44	34.12	17.76	28.64
Fig 5j	EYFP	74	120	140	164	128	35	145	130	174	136
	eNpHR3.0	107	89	102	87	31	93	77	71	128	126	12	115	85
Fig 5k	EYFP	4070.97	4489.46	3333.15	4213.3	3270.23	4049.19	4789	2113.88	2997.07	3238.79
	eNpHR3.0	4580.72	5038.98	5428.92	5701.72	6006.35	3856.97	4704.57	4055.8	4270.52	3948.83	4561.75	2029.55	2810.73
Fig 5l	EYFP	59.96	39.64	34.68	35.08	21.28	48.68	52.48	22.28	24	23.32
	eNpHR3.0	26.72	47.84	34.24	76.68	51.8	33.6	33.92	75.44	20.48	34.68	51	15.96	30.72
Fig 5n	EYFP	155	120	173	173	155	130	153	87	123	127
	eNpHR3.0	129	39	106	88	56	147	113	79	134	158	136
Fig 5o	EYFP	2566.86	4868.95	4409.21	4469.07	4795.57	2308.83	5932.93	3152.16	5310.12	5170.46
	eNpHR3.0	3898.16	5233.07	4650.85	5673.21	4115.87	6503.9	4565.14	5415.57	4255.07	5196.34
Fig 5p	EYFP	44.92	60.84	69.84	60.84	38.04	17.24	77	57.44	54.12	47.64
	eNpHR3.0	33.56	32.92	60.56	75.84	47.04	52.72	45.48	51.24	50.72	63.48

## Sheet: Fig 6
Fig 6a	no-stress	107	47	106	77	83	37	30	66	24	24	63
	CRS	147	159	153	100	122	125	71	96	132	122	137	115	136
Fig 6b	no-stress	1154.06	2117.74	1957.65	2055.19	2436.76	5289.66	3571.44	4125.6	4063.91	3310.96	4491.4
	CRS	2984.24	3114.16	3365.11	3139.96	2476.6	2372.83	3689.2	2776.19	3547.33	2627.01	3821.78	3697.67	4465.26
Fig 6c	no-stress	85.1077	92.4805	92.0739	91.0606	93.6404	43.44	55.88	17.56	61.44	20.64	23.76
	CRS	47.24	45.32	52.08	59.92	10.96	49.04	36.36	20.4	28.36	26.12	52.12	31.56	33.08
Fig 6d	no-stress	148.32	130.04	100.8	120	106.48	228.6	85.72	114.68	129.76	129.56	190.28
	CRS	161.52	192.96	258.56	105.56	113.28	126.92	156.64	175.4	197.44	177.56	137.84	152.6	153.04
Fig 6f	septum	no-stress	0.882022	1.02896	1	1.56248	1.1708	0.948461
		CRS	2.02432	2.61113	1.39891	1.94535	2.64184	1.34992
	hippocampus	no-stress	0.598428	0.876666	0.672033	1.43249	1	1.52316
		CRS	1.50927	1.51471	2.02165	0.998253	1.25787	1.21728
	PFC	no-stress	1.22274	1.40617	0.709526	1	0.691335	0.347073
		CRS	1.34401	1.68629	1.5201	1.4773	1.8718	0.464359
	striatum	no-stress	1	0.856116	0.85419	1.0038	1.08354	1.05978
		CRS	0.980314	1.06109	1.00504	1.22455	0.930863	0.662322

## Sheet: Fig 7
Fig 7b	ZsGreen-Ad	1.27385	1.03561	1	0.656504	0.757009	0.663719
	A2AR-Ad	1.39291	1.2227	1.75992	1.29137	1.39307	1.00986
Fig 7c	ZsGreen-Ad	117	113	43	131	81	54	39	117
	A2AR-Ad	163	121	108	149	122	105	139	102
Fig 7d	ZsGreen-Ad	4141.94	3980.63	5185.69	4938.76	5747.22	6144.24	5661.95	6260.2
	A2AR-Ad	4763.53	5885.9	5608.34	4550.79	3885.14	5872.2	5217.01	3692.28
Fig 7e	ZsGreen-Ad	21.68	17.52	21.04	22.16	44.52	59.8	16.48	56.96
	A2AR-Ad	54.68	40	19.08	68.12	23.24	50.56	41.96	14.4
Fig 7f	ZsGreen-Ad	21.68	17.52	21.04	22.16	44.52	59.8	16.48	56.96
	A2AR-Ad	54.68	40	19.08	68.12	23.24	50.56	41.96	14.4
Fig 7g	ZsGreen-Ad	4.3	4.6	3.9	4.5	4	4.4	4.6	3
	A2AR-Ad	4.4	3.9	4.3	3.9	5.7	3.2	4.7
Fig 7h	ZsGreen-Ad	93.0233	91.3043	94.8718	93.3333	92.5	95.4545	89.1304	90
	A2AR-Ad	88.6364	92	87.1795	83.7209	92.3077	66.6667	65.625	89.3617

## Sheet: Fig 8
Fig 8a	ctrl-shRNA	1	1.02667	0.756333
	A2AR-shRNA	0.531333	0.594333	0.774333	0.719333
Fig 8b	ctrl-shRNA	122	97	152	142	83	153	163	125	47	118	110	101	140	127	119	141	110	113	126	150
	A2AR-shRNA	140	138	93	115	100	125	86	66	19	119	30	62	112	107	99	89	83	86
Fig 8c	ctrl-shRNA	3570.95	3877.18	3870.95	4277.15	5298.24	2237.71	2909.6	3828.71	4561.85	3422.65	3389.5	3120.55	4589.14	5096.2	3742.49	4401.12	4662.06	3059.79	4250.6	3677.19
	A2AR-shRNA	4684.51	4555.18	4374.04	5046.93	6372.85	4709.86	4995.42	5663.38	4368.68	3477.73	3260.57	4337.59	3340.27	2435.36	4330.45	4893.96	4083.7	3803.41
Fig 8d	ctrl-shRNA	33.92	54.36	46.24	53.72	54.44	13.88	14.36	43.16	62.96	117.92	36.56	64.2	58.08	82.6	45.2	44.04	33.84	25.6	50.32	45.2
	A2AR-shRNA	47.32	37.68	22.8	41.44	50.72	32.6	49.36	58	30.76	82.56	24.52	52.8	58.28	9	8.2	29.8	42.48	37.8
Fig 8e	ctrl-shRNA	3.16	2.88	1.4	1.5	4.14	1.94	2.6	1.55	1.47
	A2AR-shRNA	2.34	2	4.63	5.22	2.41	1.87	1.73	4	2.59
Fig 8f	ctrl-shRNA	97.7848	98.6111	100	81.3333	96.3768	91.2371	90.3846	92.9032	88.4354
	A2AR-shRNA	97.8632	93.5	98.2721	98.8506	98.7552	97.861	98.2659	98.25	99.6139

## Sheet: Fig 9 
Fig 9b	no-stress	67	86	8	101	93	115	142	58	125	65	97	44	55	52	101	116	110	116	122	84	84	17	121	133
	CRS	97	86	68	117	120	92	86	103	89	89	142	98	143	142	151	20	117	123	166	95	109	89	102	142
Fig 9c	no-stress	3626.25	2940.87	2982.74	2815.02	4119.99	3637.76	2599.29	3641.14	3373.77	3961.22	3852.38	4498.78	2099.97	3629.44	3633.12	2495.83	3342.24	1684.27	1951.57	2923.51	2304.22	3463.94	3575.55	2231.56
	CRS	4547.09	4612.43	3875.84	6490.15	3236.27	3057.06	2885.35	2616.31	3359.33	5138.79	4350.7	4135.83	3215.44	3141.48	4511.83	3785.59	3521.13	3664.31	4037.19	4287.89	3928.94	4483.29	3813.06	5057.18
Fig 9d	no-stress	26.32	32.32	30.6	110.6	54.08	70.76	59.24	37.36	48.72	65.4	65.6	25.08	131.08	37.04	20.52	37.32	15.36	19.48	48.56	25.32	29.24	21.96	35.12	39.08
	CRS	39.68	42.6	58.44	39.84	50.4	24.56	23.32	13.36	39.4	41.36	47.8	23.8	19.56	60.16	31.28	38	20.52	30.24	44.48	30.4	26.32	55.44	16.2	50.56
Fig 9e	no-stress+Vehicle	114	87	93	98	145	100	124	100	129	99	147	143	143
	no-stress+KW6002	88	93	87	119	112	93	98	76	116	124	82
	stress+Vehicle	166	161	145	151	155	142	142	153	157	172	168
	stress+KW6002	113	125	118	107	126	117	132	85	107	117
Fig 9f	no-stress+Vehicle	1855.79	3350.99	3518.01	2741.35	1692.31	2002.8	3069.78	1828.64	3513.7	1808.53	2271.65	2094.49	1472.16
	no-stress+KW6002	4305.28	2033.98	2048.26	1168.17	1686.09	838.271	2360.91	2708.91	2670.32	2450.94	1960.04
	stress+Vehicle	1695.68	1676.99	1620.25	1647.8	4697.38	3261.82	3360.92	3833.68	2217.31	2912.45	2762.26
	stress+KW6002	529.092	1731.61	1945.54	2726.71	1873.14	135.496	4232.93	2545.77	2859.36	1774.92
Fig 9g	no-stress+Vehicle	9.88	51.48	43.16	32.84	10.28	50.84	24.2	69.16	34.56	16.64	13.52	8.08	55.4
	no-stress+KW6002	39.44	28.96	39.16	49.8	19.72	0.16	19.92	22.76	33.4	22.16	31.36
	stress+Vehicle	8.16	6.8	1.96	8.48	16.96	45.88	14.12	32.88	10.32	14.92	13.48
	stress+KW6002	0	13.8	5.4	8.12	15.44	15.44	32.24	6.52	48	5.24

## Sheet: Fig S3
Fig S3a	Vehicle	35	42	34
	CGS21680	143	86	137
Fig S3b	Vehicle	87	46	88
	CGS21680	170	137	124

[truncated: 4 more sheets: Fig S4, Fig S5, Fig S6, uncropped blots and gels ]
